# Supplementary material for: Phytosulfokine contributes to suspension culture of Cunninghamia lanceolata through its impact on redox homeostasis
Source: BMC Plant Biol. 2023 Oct 9;23:480. doi: 10.1186/s12870-023-04496-1 (PMC10561472; doi:10.1186/s12870-023-04496-1)
Supplement: Supplementary file 1 — Additional file 1. Table S1. Data statistics of RNA-seq data. Table S2. Length distribution of assembled transcripts and unigenes. Table S3. BUSCO assessment for transcript assembly completeness. [file 12870_2023_4496_MOESM1_ESM.xlsx]

## Sheet: Table S1
Table S1. Data statistics of RNA-seq data.
Sample	Raw_reads	Raw_bases (Gb)	Clean_reads	Clean_bases (Gb)	Error_rate (%)	Q20 (%)	Q30 (%)	GC content (%)
Day1_1	48770508	7.32	47728836	7.16	0.03	96.96	91.43	42.75
Day1_2	49590588	7.44	48915144	7.34	0.03	97.17	91.89	42.42
Day1_3	21544573	6.5	21250172	6.4	0.03	97.72	93.36	42.52
Day3_1	46611364	6.99	45487012	6.82	0.03	97.13	91.83	42.37
Day3_2	50315992	7.55	49199966	7.38	0.03	97.04	91.61	42.06
Day3_3	22675852	6.8	22266551	6.7	0.03	97.01	92.13	44.07
Day3PSK_1	43701796	6.56	42569706	6.39	0.03	96.86	91.24	42.77
Day3PSK_2	44140556	6.62	43096170	6.46	0.03	96.91	91.31	42.56
Day3PSK_3	19635464	5.9	19360617	5.8	0.03	97.63	93.11	42.81
Day6_1	43662716	6.55	42631326	6.39	0.03	95.86	89.78	41.23
Day6_2	46197420	6.93	45174182	6.78	0.03	96.51	90.82	44.67
Day6_3	19891016	6	19580184	5.9	0.03	97.75	93.42	42.92
Day6PSK_1	48522738	7.28	47427612	7.11	0.03	97.36	92.34	42.94
Day6PSK_2	48336832	7.25	47160858	7.07	0.03	97.08	91.65	42.78
Day6PSK_3	21506120	6.5	21215076	6.4	0.03	97.86	93.64	42.97
Day9_1	49127496	7.37	47912732	7.19	0.03	97.26	92.06	42.64
Day9_2	46520774	6.98	45989706	6.9	0.03	97.18	91.88	43.04
Day9_3	22351810	6.7	22095419	6.6	0.03	97.71	93.28	43.01
Day9PSK_1	49373200	7.41	48217720	7.23	0.03	97.32	92.23	42.77
Day9PSK_2	47761208	7.16	47040764	7.06	0.03	97.47	92.56	42.97
Day9PSK_3	19919976	6	19692007	5.9	0.03	97.74	93.37	42.71
Day12_1	46105750	6.92	45404960	6.81	0.03	97.43	92.44	43
Day12_2	47759504	7.16	46815934	7.02	0.03	97.23	91.94	42.74
Day12_3	20920756	6.3	20731130	6.2	0.03	97.51	92.82	42.73
Day12PSK_1	48548358	7.28	47615950	7.14	0.03	97.26	92.08	42.86
Day12PSK_2	47209088	7.08	46112442	6.92	0.03	97.19	91.9	42.63
Day12PSK_3	21795250	6.5	21516981	6.5	0.03	97.66	93.17	42.56

## Sheet: Table S2
Table S2. Length distribution of assembled transcripts and unigenes.
Type	min length	mean length	median length	max length	N50	N90	total nucleotides
Transcript	301	1197	697	18015	1951	468	249739229
Unigene	301	957	529	18015	1516	395	95048780

## Sheet: Table S3
Table S3. BUSCO assessment for transcript assembly completeness.
Type	Complete (single)	Complete (duplicated)	Fragmented	Missing
Unigene	948 (65.8%)	74 (5.1%)	127 (8.8%)	291 (20.3%)
Transcript	540 (37.5%)	676 (46.9%)	35 (2.4%)	189 (13.2%)
